# Supplementary material for: Influence of social media channels on tobacco product consumption behaviors in people aged 18–30 years
Source: Front Public Health. 2026 Feb 23;14:1718804. doi: 10.3389/fpubh.2026.1718804 (PMC12968281; doi:10.3389/fpubh.2026.1718804)
Supplement: Supplementary file 1 [file Table_1.xlsx]

## Sheet: Basis Fragen
Allgemeine Statistische Abfrage
Fragestellung mit Antwortoptionen
Statistik 1 / Q11
Wie definierst du dich? Frauen, Männer, LGBTQ+ ………. sag's uns bitte.
Meist weiblich
Divers
weiß ich nicht
Möchte ich nicht angeben
Statistik 2 / G01Q06
Wie alt bist du?
14-19 Jahre
20-24 Jahre
25-29 Jahre
30 Jahre oder älter
Statistik 3 / G01Q02
Rauchst du und/oder vapest du?
Ja
Nein
Statistik 4 / G01Q04
Was konsumierst du? Unter E-Zigaretten verstehen wir auch E-Zigarren, E-Hookas, E-Pfeifen, Vape Pens, Hookah Pens, Vaporizer und Vape Mods.
Ich rauche Zigaretten (Zigar)
Ich rauche E-Zigaretten (Ezigar)
Ich rauche sowohl Zigaretten als auch E-Zigaretten (kein)
Sonstiges
Statistik 5 / G01Q05
Ich rauche weder Zigaretten noch Vapes, weil …
Gesundheitliches Risiko
Geschmack/Geruch/Ekel
Unnötig/Keinen besonderen Grund oder Bedürfnis gehabt
Kosten
Abhängigkeit/Entzugserscheinungen
Negative Konsequenzen auf Mitmenschen
Umweltverschmutzung
Negative Folgen im Sozialkreis miterlebt
Sport/Fitness
Keinen Gruppenzwang erlitten
Negative soziale Konsequenzen für sich persönlich

## Sheet: Thematische Fragen
Fragestellung mit Antwortoptionen
Haupt Fragestellungen: Auf welchen Social Media Plattformen bist du am häufigsten unterwegs?
TikTok
Auf welchen Social Media Plattformen bist du am häufigsten unterwegs?
1 - Nutze ich gar nicht
2 - unter 1h/Tag
3 - 1-2h/Tag
4 - 3-4h/Tag
5 - mehr als 4h/Tag
Youtube /
Auf welchen Social Media Plattformen bist du am häufigsten unterwegs?
1 - Nutze ich gar nicht
2 - unter 1h/Tag
3 - 1-2h/Tag
4 - 3-4h/Tag
5 - mehr als 4h/Tag
Twitter
Auf welchen Social Media Plattformen bist du am häufigsten unterwegs? Wähle für jede Plattform aus, wie häufig du sie benutzt:
1 - Nutze ich gar nicht
2 - unter 1h/Tag
3 - 1-2h/Tag
4 - 3-4h/Tag
5 - mehr als 4h/Tag
Twitch
Auf welchen Social Media Plattformen bist du am häufigsten unterwegs? Wähle für jede Plattform aus, wie häufig du sie benutzt:
1 - Nutze ich gar nicht
2 - unter 1h/Tag
3 - 1-2h/Tag
4 - 3-4h/Tag
5 - mehr als 4h/Tag
Instagram
Auf welchen Social Media Plattformen bist du am häufigsten unterwegs? Wähle für jede Plattform aus, wie häufig du sie benutzt:
1 - Nutze ich gar nicht
2 - unter 1h/Tag
3 - 1-2h/Tag
4 - 3-4h/Tag
5 - mehr als 4h/Tag
Facebook
Auf welchen Social Media Plattformen bist du am häufigsten unterwegs? Wähle für jede Plattform aus, wie häufig du sie benutzt:
1 - Nutze ich gar nicht
2 - unter 1h/Tag
3 - 1-2h/Tag
4 - 3-4h/Tag
5 - mehr als 4h/Tag
Reddit
Auf welchen Social Media Plattformen bist du am häufigsten unterwegs? Wähle für jede Plattform aus, wie häufig du sie benutzt:
1 - Nutze ich gar nicht
2 - unter 1h/Tag
3 - 1-2h/Tag
4 - 3-4h/Tag
5 - mehr als 4h/Tag
Social Media Sonstige / G03Q47.8 + G04Q31.8
Auf welchen Social Media Plattformen bist du am häufigsten unterwegs? Wähle für jede Plattform aus, wie häufig du sie benutzt:
1 - Nutze ich gar nicht
2 - unter 1h/Tag
3 - 1-2h/Tag
4 - 3-4h/Tag
5 - mehr als 4h/Tag
Haupt Fragestellungen: Welche Art von Content konsumierst du?
Wissen
Welchen Art von Content konsumierst du?
1 - Konsumiere ich gar nicht
2 - Konsumiere ich selten
3 - Konsumiere ich oft
4 - Konsumiere ich sehr häufig/täglich
Gaming
Welchen Art von Content konsumierst du?
1 - Konsumiere ich gar nicht
2 - Konsumiere ich selten
3 - Konsumiere ich oft
4 - Konsumiere ich sehr häufig/täglich
News
Welchen Art von Content konsumierst du?
1 - Konsumiere ich gar nicht
2 - Konsumiere ich selten
3 - Konsumiere ich oft
4 - Konsumiere ich sehr häufig/täglich
Unterhaltung
Welchen Art von Content konsumierst du?
1 - Konsumiere ich gar nicht
2 - Konsumiere ich selten
3 - Konsumiere ich oft
4 - Konsumiere ich sehr häufig/täglich
Mode & Beauty
Welchen Art von Content konsumierst du?
1 - Konsumiere ich gar nicht
2 - Konsumiere ich selten
3 - Konsumiere ich oft
4 - Konsumiere ich sehr häufig/täglich
Haupt Fragestellung: Wie gefährlich schätzt du das Rauchen im Allgemeinen ein?
Rauchgefahr allgemein
Wie gefährlich schätzt du das Rauchen im Allgemeinen ein?
1 - Keine Gefahr
2 - Geringe Gefahr
3 - Ernstzunehmende Gefahr
4 - Sehr starke Gefahr
Rauchgefahr selbst
Wie gefährlich schätzt du das Rauchen für dich selbst ein?
1 - Keine Gefahr
2 - Geringe Gefahr
3 - Ernstzunehmende Gefahr
4 - Sehr starke Gefahr
Haupt Fragestellung: Wie sieht es mit deiner Gesundheit aus? Hast du Vorerkrankungen, die deine Lunge oder dein Herz-Kreislaufsystem betreffen?
Gesundheitliche Vorkrankheite
Wie sieht es mit deiner Gesundheit aus? Hast du Vorerkrankungen, die deine Lunge oder dein Herz-Kreislaufsystem betreffen?
Ja
Nein
Gesundheitliche Vorkrankheiten
Welche Vorerkrankung hast du? Kreuze an oder füge hinzu, was auf dich zutrifft:
Asthma
Bluthochdruck
Diabetis Mellitus (Typ 2)
Koronare Herzerkrankung
Lungenkrebs
COPD
Sonstige
Welche Vorerkrankung hast du? Kreuze an oder füge hinzu, was auf dich zutrifft:
Welche Vorerkrankung hast du? Kreuze an oder füge hinzu, was auf dich zutrifft
Belastungs Asthma
Loch in der Herzkammer
Schlaganfall
Schäden durch Lungenentzündung
Haupt Fragestellung: Erstkontakt
Wie bist du das erste Mal mit dem Rauchen in Kontakt gekommen? Kreuze alles an, was auf dich zutrifft:
Familie
Freunde
Werbung
Straße
Social Media
Keine Nennung
Haupt Fragestellung: Rauchst du allein oder nur in Gruppen?
Rauchverhalten Alleine vs Gruppe
Rauchst du allein oder nur in Gruppen?
1 - sehr selten
2 - selten
3 - häufig
4 - sehr häufig
Rauchverhalten Alleine vs Gruppe
Rauchst du allein oder in Gruppen? Wie häufig trifft jede der beiden Optionen auf dich zu?
1 - gar nicht
2 - sehr selten
3 - selten
4 - oft
5 - sehr oft
Haupt Fragestellung: Warum rauchst du?
Rauchmotivation / G02Q20 + G03Q46
Warum rauchst du?
Entspannung
Gewohnheit
Sozialisierung
Sonstiges
Hauptfrage: Konsumverhalten
Rauchmedium Bevorzugung
Warum ziehst du das Rauchen dem Vapen vor? Kreuze alles an, was auf dich zutrifft | Warum ziehst du Vapes/ E-Zigaretten dem Rauchen von normalen Zigaretten vor?
Ich bin daran gewöhnt
Schmecken mir besser
Keine Gedanken
Sehen besser aus
E-Zigaretten weniger schädlich
Sonstige
Rauchmedium Bevorzugung
Warum ziehst du das Rauchen dem Vapen vor? Kreuze alles an, was auf dich zutrifft | Warum ziehst du Vapes/ E-Zigaretten dem Rauchen von normalen Zigaretten vor? [SONSTIGE]
Gesundheit
Geruch/Geschmack
Unsicher
Umweltverschmutzung
Keine Wirkung
Körperliche Verträglichkeit
Weniger klinische Einsichten
Konsummenge am Tag
Wie viele Zigaretten rauchst du am Tag? | Wie oft benutzt du deine E-Zigarette/ Vape am Tag?
1 - 1 bis 3
2 - 4 bis 6
3 - 7 bis 9
4 - mehr als 10
Finanzierung
Wie finanzierst du das Rauchen? | Wie finanzierst du deine Vapes/ E-Zigaretten?
Gehalt
Taschengeld
Sonstige
Schätzung der Anzahl der Inhaltsstoffe
Schätze die Anzahl der Inhaltsstoffe in einer Zigarette. | Schätze die Anzahl der Inhaltsstoffe in einer Vape/ E-Zigarette | Schätze die Anzahl der Inhaltsstoffe in einer Vape/ E-Zigarette.
1 bis 5
6 bis 20
21 bis 50
51 bis 150
151 bis 1000
über 1000
Keine Nennung
Nennung von Inhaltsstoffen
Kannst du spezifische Inhaltsstoffe einer Zigarette benennen? Hier ist Platz dafür. Falls du keine kennst, trage eine 0 ein:
Nikotin
Teer
Tabak
Allgemein Zusatzstoffe/Schadstoffe/Giftstoffe
Papier/Kunststoff/Filter
Aromastoffe/Süßstoffe/Methol
Kohlenstoffmonoxid
Blausäure
Metalle (Blei, Cadmium, Chrom)
Glycerin/Propylenglykol
Konservierungstoffe/Formaldehyde
Kohlenstoff
Wasserdampf
Rauch
Keine Nennung/Weiß nicht
Haupt Frage: Hast du schon einmal veruscht mit dem ––––– aufzuhören?
Aufhörversuch
Hast du schon einmal versucht mit dem Rauchen aufzuhören? | Hast du schon einmal versucht mit dem Vapen aufzuhören?
Ja
Nein
Aufhörversuch
Hast du schon einmal versucht mit dem Rauchen aufzuhören? | Hast du schon einmal versucht mit dem Vapen aufzuhören? [JA]
Kein Erfolg
Temporärer Erfolg, Rückfall
Sucht/Entzugserscheinungen
Rückfall durch Stress/Belastung
Umstieg auf Vaping (Rückfall auf orignales Medium)
Sozialer druck
Aufhörversuch
Hast du schon einmal versucht mit dem Rauchen aufzuhören? | Hast du schon einmal versucht mit dem Vapen aufzuhören? [NEIN]
Aktuell kein Interesse
Bin nur Gelegenheitsraucher
Erst vor kurzem Angefangen
Geplant für die Zukunft
Haupt Frage: Früher mal geraucht
Hast du früher mal geraucht?
Ja
Nein
Wie lange nicht mehr geraucht
Wie lang rauchst du schon nicht mehr? Schreibe auf, seit wie vielen Tagen, Wochen, Monaten oder Jahren du nicht mehr rauchst:
2 Monate
4 Monate
5 Monate
6 Monate
12 Monate
36 Monate
60 Monate
72 Monate
96 Monate
180 Monate
240 Monate
Google Hilfe / G02Q29 + G03Q51 + G04Q35
Butter bei die Fische: hast du während der Beantwortung einiger FragenGoogle zu Hilfe gezogen?
Ja
Nein
